# Supplementary material for: Clinical Benefit of Pembrolizumab in Advanced Urothelial Cancer Patients in Real-Life Setting: An Efficacy and Safety Monocentric Study
Source: Curr Oncol. 2022 Feb 10;29(2):945–55. doi: 10.3390/curroncol29020080 (PMC8870973; doi:10.3390/curroncol29020080)
Supplement: Supplementary file 1 [file curroncol-29-00080-s001.zip]

Archive with 1 entries (1 files):
- curroncol-1573188-supplementary.pdf
